# Supplementary material for: Relating resting-state fMRI and EEG whole-brain connectomes across frequency bands
Source: Front Neurosci. 2014 Aug 28;8:258. doi: 10.3389/fnins.2014.00258 (PMC4148011; doi:10.3389/fnins.2014.00258)
Supplement: Table S1 — Freesurfer subcortical and cortical regions used in this work to define brain connectomes. [file DataSheet1.ZIP]

Archive with 4 entries (4 files):
- Figure S2.TIFF
- Figure S3.TIFF
- Table S1.PDF
- Figure S1.TIFF
